# Supplementary material for: An Inexpensive CRISPR-Based Point-of-Care Test for the Identification of Meat Species and Meat Products
Source: Genes (Basel). 2022 May 19;13(5):912. doi: 10.3390/genes13050912 (PMC9141687; doi:10.3390/genes13050912)
Supplement: Supplementary file 1 [file genes-13-00912-s001.zip]

Archive with 1 entries (1 files):
- genes-1679765-suppl.pdf
